# Supplementary material for: Evolutionary Conservation of Lipid-Associated Epigenetic Signatures and Their Distinct Roles in Tissue Identity and Mammalian Aging
Source: Biomedicines. 2026 Mar 7;14(3):597. doi: 10.3390/biomedicines14030597 (PMC13024375; doi:10.3390/biomedicines14030597)
Supplement: Supplementary file 1 [file biomedicines-14-00597-s001.zip]

Archive with 1 entries (1 files):
- biomedicines-4124076-supplementary.pdf
